# Supplementary material for: Sex differences in the effect of muscle fatigue on static postural control under different vision and task conditions
Source: PLoS One. 2022 Jun 22;17(6):e0269705. doi: 10.1371/journal.pone.0269705 (PMC9216616; doi:10.1371/journal.pone.0269705)
Supplement: S1 Dataset — (XLSX) [file pone.0269705.s001.xlsx]

## Sheet: COP data
Sex	X Ave_QSEO_Pre	X Ave_QSEO_P0	X Ave_QSEO_P2	X Ave_QSEO_P5	X Ave_QSEO_P10	X Ave_QSEO_P15	X Ave_QSEC_Pre	X Ave_QSEC_P0	X Ave_QSEC_P2	X Ave_QSEC_P5	X Ave_QSEO_P10	X Ave_QSEC_P15	X Ave_FLEO_Pre	X Ave_FLEO_P0	X Ave_FLEO_P2	X Ave_FLEO_P5	X Ave_FLEO_P10	X Ave_FLEO_P15	X Ave_FLEC_Pre	X Ave_FLEC_P0	X Ave_FLEC_P2	X Ave_FLEC_P5	X Ave_FLEC_P10	X Ave_FLEC_P15	X SD_QSEO_Pre	X SD_QSEO_P0	X SD_QSEO_P2	X SD_QSEO_P5	X SD_QSEO_P10	X SD_QSEO_P15	X SD_QSEC_Pre	X SD_QSEC_P0	X SD_QSEC_P2	X SD_QSEC_P5	X SD_QSEC_P10	X SD_QSEC_P15	X SD_FLEO_Pre	X SD_FLEO_P0	X SD_FLEO_P2	X SD_FLEO_P5	X SD_FLEO_P10	X SD_FLEO_P15	X SD_FLEC_Pre	X SD_FLEC_P0	X SD_FLEC_P2	X SD_FLEC_P5	X SD_FLEC_P10	X SD_FLEC_P15	Y Ave_QSEO_Pre
1	0.235	0.288	0.151	0.286	0.221	0.238	0.456	0.404	0.508	0.56	0.176	0.194	0.32	0.259	0.261	0.242	0.288	0.294	0.494	1.4515	0.48	0.528	0.622	0.709	0.278	0.263	0.285	0.225	0.237	0.224	0.606	0.582	0.573	0.467	0.427	0.472	0.3025	0.3295	0.329	0.31	0.309	0.326	0.601	0.8305	0.693	0.545	0.686	0.614	7.911
1	-0.934	-0.947	-1.006	-1.133	-1.089	-0.992	-0.63	-0.8795	-1.4	-1.424	-1.332	-1.066	-0.972	-0.9525	-0.752	-1.08	-1.12	-0.93	-0.99	-0.9075	-1.145	-1.397	-0.745	-0.974	0.249	0.246	0.254	0.294	0.26	0.252	0.507	0.5415	0.459	0.532	0.464	0.533	0.283	0.2525	0.256	0.242	0.244	0.262	0.6785	0.787	0.591	0.733	0.564	0.597	5.522
1	-1.5595	-1.3935	-1.524	-1.606	-1.606	-1.484	-1.3645	-0.707	-1.183	-1.663	-0.799	-0.994	-1.6095	-1.5115	-1.439	-1.589	-1.514	-1.612	-1.004	-0.925	-1.375	-1.37	-1.497	-1.076	0.3615	0.298	0.308	0.338	0.325	0.278	0.409	0.418	0.378	0.578	0.494	0.455	0.355	0.327	0.294	0.36	0.402	0.394	0.6365	0.56	0.575	0.521	0.412	0.353	5.117
1	0.135	0.1485	0.13	0.089	0.225	0.225	-0.2685	-0.236625	-0.253	-0.2	-0.4375	-0.675	0.171	0.3045	0.27	0.168	0.411	0.04	-0.245	-0.209	-0.252	0.036	0.231	-0.466	0.3895	0.3675	0.401	0.354	0.407	0.448	0.8575	0.5095	0.644	0.567	0.681	0.488	0.486	0.514	0.474	0.404	0.496	0.539	0.908	0.815	0.653	0.763	1.005	0.656	5.3725
1	-0.5005	-0.536	-0.47	-0.53	-0.525	-0.506	-0.9655	-0.5955	-0.201	-1.11	-0.803	-0.441	-0.6045	-0.5605	-0.595	-0.675	-0.647	-0.541	-0.924	-0.7545	-0.384	-0.353	-0.339	-0.041	0.312	0.275	0.277	0.275	0.272	0.185	0.422	0.44	0.441	0.441	0.446	0.389	0.3065	0.326	0.283	0.347	0.29	0.28	0.5665	0.7755	0.665	0.739	0.549	0.531	5.798
1	0.565	0.611	0.422	0.628	0.513	0.573	0.348	0.56	-0.01	-0.579	0.552	-0.375	0.577	0.702	0.733	0.567	0.39	0.429	0.28	-0.3785	-0.306	-0.196	0.743	0.146	0.2815	0.3755	0.321	0.295	0.36	0.445	0.4825	0.506	0.46	0.767	0.556	0.634	0.303	0.3855	0.373	0.275	0.307	0.374	0.6385	0.8445	0.507	0.968	0.578	0.993	4.082
1	-0.0045	0.0595	-0.153	-0.113	-0.122	-0.134	-0.1055	0.8275	-0.423	-0.392	-0.021	-0.443	-0.0425	-0.003	-0.168	-0.224	-0.053	-0.154	0.357	0.348	0.019	0.074	0.135	-0.227	0.3785	0.384	0.303	0.399	0.311	0.374	0.54	0.6115	0.589	0.615	0.705	0.57	0.3095	0.335	0.349	0.331	0.244	0.26	0.672	0.853	0.775	0.652	0.681	0.785	5.0805
1	0.2615	0.3365	0.344	0.368	0.339	0.393	0.1865	0.6075	0.007	0.245	0.185	0.034	0.292	0.623	0.26	0.458	0.163	0.264	-0.203	0.2375	-0.035	0.163	-0.094	0.062	0.2905	0.32	0.258	0.298	0.305	0.257	0.6025	0.5625	0.563	0.481	0.523	0.541	0.354	0.4135	0.334	0.342	0.288	0.373	1.042	0.7885	0.781	0.679	0.518	0.809	7.8075
1	-0.285	-0.227	-0.466	-0.203	-0.276	-0.249	0.788	0.683	0.099	0.321	0.224	0.008	-0.0855	-0.2345	-0.217	-0.247	-0.189	-0.24	0.269	-0.0675	-0.175	-0.004	0.181	-0.01	0.313	0.2705	0.324	0.269	0.287	0.248	0.5085	0.5175	0.54	0.408	0.369	0.387	0.3595	0.3545	0.303	0.323	0.286	0.296	0.654	0.5625	0.861	0.572	0.87	0.717	6.6985
2	-0.255	-0.18	-0.193	-0.305	-0.246	-0.368	-0.255	-0.3205	-0.165	0.192	-0.178	-0.153	-0.2915	-0.36	-0.021	-0.186	-0.247	-0.295	-0.704	-0.06	-0.087	-0.437	-0.532	-0.353	0.2805	0.2525	0.251	0.195	0.285	0.238	0.408	0.5195	0.681	0.39	0.489	0.427	0.2795	0.297	0.223	0.228	0.285	0.232	0.6015	0.59	0.58	0.506	0.639	0.536	4.8315
2	-0.448	-0.4575	-0.54	-0.656	-0.514	-0.628	-0.3	-0.5145	-0.107	-0.614	-0.304	-0.862	-0.4265	-0.4645	-0.419	-0.603	-0.395	-0.521	-0.1355	0.045	-0.086	-0.643	-0.418	-0.679	0.3015	0.2235	0.242	0.237	0.297	0.246	0.5145	0.6825	0.688	0.754	0.641	0.553	0.233	0.3845	0.282	0.248	0.348	0.302	0.6575	0.879	0.621	0.733	0.718	0.725	4.941
2	-0.0405	-0.009	0.021	0.048	-0.003	0.086	-0.1035	0	-0.098	-0.632	0.091	0.397	0.0755	0.046	-0.145	-0.022	-0.023	0.019	0.2625	0.179	-0.528	-0.781	0.159	-0.026	0.1945	0.3035	0.265	0.372	0.217	0.28	0.2535	0.355	0.468	0.422	0.346	0.462	0.2855	0.44	0.342	0.363	0.264	0.313	0.3735	0.4725	0.345	0.615	0.322	0.552	3.8345
2	0.01	-0.07	-0.051	-0.046	-0.026	-0.01	0.287	0.2145	-0.314	-0.386	0.229	0.292	-0.126	-0.1005	-0.137	-0.174	-0.043	0.06	0.001	0.076	-0.065	-0.338	0.135	0.01	0.4035	0.3885	0.396	0.407	0.318	0.339	0.5585	0.5445	0.712	0.694	0.512	0.514	0.424	0.4215	0.44	0.429	0.397	0.383	0.5545	0.769	0.665	0.701	0.544	0.542	3.9345
2	0.061	0.196	0.155	0.025	-0.036	0.104	-0.0585	0.3235	0.79	0.35	0.441	0.135	0.112	0.0815	0.164	0.257	0.041	0.173	0.224	0.639	0.645	0.713	0.556	1.012	0.5235	0.374	0.472	0.438	0.45	0.42	0.723	0.719	0.537	0.762	0.825	0.682	0.4655	0.388	0.408	0.408	0.365	0.288	0.7595	0.8095	0.678	0.713	0.7245	0.736	4.2735
2	-0.4635	-0.4195	-0.496	-0.361	-0.474	-0.437	-0.222	-0.3035	-0.498	-0.476	-0.462	-0.448	-0.4385	-0.408	-0.303	-0.436	-0.467	-0.426	-0.4935	-0.3765	-0.588	-0.454	-0.139	-0.162	0.3045	0.2975	0.264	0.334	0.347	0.282	0.7405	0.4875	0.536	0.611	0.754	0.637	0.3275	0.333	0.321	0.342	0.395	0.374	0.9005	0.813	1.005	0.945	0.865	0.919	2.9805
2	0.425	0.572	0.304	0.431	0.456	0.408	0.194	-0.217	-0.131	-0.266	0.054	-0.41	0.518	0.4035	0.295	0.091	0.322	0.351	-0.0395	0.292	0.033	-0.08	-0.214	0.314	0.383	0.459	0.374	0.423	0.34	0.329	0.688	0.748	0.671	0.785	0.707	0.57	0.432	0.403	0.439	0.575	0.374	0.436	0.71	1.1665	1.135	0.972	1.148	0.846	3.9235
2	0.3455	0.3095	0.37	0.345	0.171	0.215	0.028	0.111	-0.356	-0.012	-0.154	-0.083	0.5315	0.4805	0.603	0.404	0.468	0.553	0.064	0.0885	0.659	-0.361	0.0435	0.448	0.338	0.303	0.262	0.262	0.251	0.29	0.5485	0.567	0.657	0.517	0.407	0.554	0.341	0.2285	0.259	0.314	0.26	0.289	0.482	0.336	0.398	0.601	0.492	0.372	4.004
2	-0.0705	0.118	-0.024	-0.064	0.001	0.008	-0.0555	0.384	0.647	0.919	-0.165	0.167	-0.0435	0.147	0.071	-0.074	0.041	-0.028	-0.05	0.689	0.394	0.344	0.598	-0.247	0.284	0.3225	0.412	0.319	0.361	0.41	0.6345	0.642	0.816	0.697	0.578	0.63	0.41	0.5	0.408	0.315	0.362	0.286	0.6905	0.886	1.198	1.263	0.895	0.804	5.764
2	0.405	0.6695	0.489	0.425	0.43	0.598	1.365	1.2485	0.302	0.427	-0.165	0.523	0.627	0.664	0.588	0.551	0.564	0.625	0.9415	1.356	0.811	0.754	0.278	0.398	0.37	0.397	0.397	0.33	0.34	0.397	0.7535	0.715	0.736	0.759	0.799	0.693	0.322	0.3865	0.267	0.328	0.331	0.347	0.7305	0.7995	0.71	0.662	0.498	0.638	2.3775
[truncated: 95 more columns]
